# Supplementary material for: Association of Sex, Age, and Inflammatory Cell Counts with Complicated Acute Appendicitis
Source: Pathophysiology. 2026 Mar 14;33(1):22. doi: 10.3390/pathophysiology33010022 (PMC13028704; doi:10.3390/pathophysiology33010022)
Supplement: Supplementary file 1 [file pathophysiology-33-00022-s001.zip]

Archive with 1 entries (1 files):
- pathophysiology-4110702-supplementary.pdf
